# Supplementary material for: From Testis to Retroperitoneum: The Role of Radiomics and Artificial Intelligence for Primary Tumors and Nodal Disease in Testicular Cancer: A Systematic Review
Source: Medicina (Kaunas). 2026 Jan 7;62(1):125. doi: 10.3390/medicina62010125 (PMC12843789; doi:10.3390/medicina62010125)
Supplement: Supplementary file 1 [file medicina-62-00125-s001.zip]

Archive with 1 entries (1 files):
- medicina-4054613-supplementary.pdf
